# Supplementary material for: Analysis of Upper Facial Weakness in Central Facial Palsy Following Acute Ischemic Stroke
Source: Neurol Int. 2025 Jan 19;17(1):12. doi: 10.3390/neurolint17010012 (PMC11767383; doi:10.3390/neurolint17010012)
Supplement: Supplementary file 1 [file neurolint-17-00012-s001.zip]

Archive with 3 entries (3 files):
- Data.xlsx
- Figure S1.pdf
- Table S1.pdf
