# Supplementary material for: Analysis of Upper Facial Weakness in Central Facial Palsy Following Acute Ischemic Stroke
Source: Neurol Int. 2025 Jan 19;17(1):12. doi: 10.3390/neurolint17010012 (PMC11767383; doi:10.3390/neurolint17010012)
Supplement: Supplementary file 1 [file neurolint-17-00012-s001.zip › Data.xlsx]

## Sheet: ORIGINAL-data
age	sex	mRS	NIHSS	HT	DLP	DM	AF	smoker	prosthetic_valve	CAD_MI	CKD	alcohol	DCM	AAA	LV_thrombus	RHD	imaging	lesion_side	no_side	cortex	tentorial	M1	M2	M3	M4	M5	M6	Ins	Cau	Len	IC	Tha	A	P	Mid	Pon	CB	rest_Eye	rest_Cheek	rest_Mouth	forehead	gent_eye	smile	snarl	pucker	tight_eye_force	tight_eye_wrinkle	tight_eye_eyelash	facial_weak
62	Male	0	2	Yes	No	Yes	No	Yes	No	No	Yes	Yes	No	No	No	No	CT	left	unilat	subcortical	supra	No	No	No	No	Yes	No	No	No	No	No	No	No	No	No	No	No	normal	normal	normal	Complete movement	Complete movement	Almost complete movement	Almost complete movement	Complete movement	Normal symmetry	Complete movement	Normal symmetry	weak
42	Male	0	2	No	Yes	No	No	No	No	No	No	Yes	No	No	No	No	CT	right	unilat	subcortical	supra	Yes	No	No	No	Yes	No	Yes	No	No	No	No	No	No	No	No	No	normal	less pronounced	normal	Complete movement	Complete movement	Almost complete movement	Almost complete movement	Complete movement	Normal symmetry	Almost complete movement	Normal symmetry	weak
58	Male	0	2	Yes	Yes	No	No	Yes	No	No	No	No	No	No	No	No	CT	#NULL!	#NULL!	#NULL!	#NULL!	No	No	No	No	No	No	No	No	No	No	No	No	No	No	No	No	normal	less pronounced	normal	Complete movement	Complete movement	Almost complete movement	Almost complete movement	Complete movement	Normal symmetry	Complete movement	Normal symmetry	weak
59	Female	0	3	Yes	Yes	Yes	No	No	No	No	No	No	No	No	No	No	CT	left	unilat	subcortical	supra	No	No	No	No	Yes	No	No	No	No	No	No	No	No	No	No	No	wide	less pronounced	corner dropped/ pull up	Complete movement	Complete movement	Mild excursion	Mild excursion	Almost complete movement	Mild asymmetry	Complete movement	Mild asymmetry	weak
37	Male	0	8	No	No	Yes	No	Yes	No	No	No	No	No	No	No	No	MRI	right	unilat	#NULL!	infra	No	No	No	No	No	No	No	No	No	No	No	No	No	No	Yes	No	normal	normal	corner dropped/ pull up	Almost complete movement	Almost complete movement	Mild excursion	Mild excursion	Almost complete movement	Moderate symmetry	Mild excursion	Mild asymmetry	weak
78	Male	1	4	Yes	Yes	Yes	No	Yes	No	Yes	No	No	No	No	No	No	CT	#NULL!	#NULL!	#NULL!	#NULL!	No	No	No	No	No	No	No	No	No	No	No	No	No	No	No	No	normal	less pronounced	corner dropped/ pull up	Almost complete movement	Complete movement	Almost complete movement	Complete movement	Almost complete movement	Normal symmetry	Complete movement	Normal symmetry	weak
57	Female	0	1	Yes	Yes	Yes	No	No	No	No	No	No	No	No	No	No	CT	left	unilat	subcortical	supra	No	No	No	No	No	No	No	No	No	Yes	Yes	No	No	No	No	No	wide	normal	normal	Complete movement	Almost complete movement	Almost complete movement	Almost complete movement	Almost complete movement	Normal symmetry	Complete movement	Normal symmetry	weak
86	Male	0	2	Yes	Yes	Yes	No	Yes	No	No	Yes	No	No	No	No	No	CT	left	unilat	subcortical	supra	No	No	No	No	Yes	No	No	No	No	No	No	No	No	No	No	No	normal	normal	corner dropped/ pull up	Complete movement	Complete movement	Complete movement	Complete movement	Complete movement	Normal symmetry	Complete movement	Normal symmetry	weak
63	Female	0	2	Yes	No	No	No	No	No	No	No	No	No	No	No	No	CT	left	bilat	subcortical	supra	No	No	No	No	Yes	No	No	No	No	No	No	No	No	No	No	No	wide	normal	corner dropped/ pull up	Mild excursion	Complete movement	Almost complete movement	Almost complete movement	Almost complete movement	Mild asymmetry	Almost complete movement	Mild asymmetry	weak
81	Male	3	4	Yes	Yes	Yes	No	No	No	No	Yes	No	No	No	No	No	CT	left	bilat	subcortical	supra	No	No	No	No	Yes	No	No	No	No	No	No	No	No	No	No	No	normal	less pronounced	normal	Complete movement	Complete movement	Almost complete movement	Almost complete movement	Almost complete movement	Mild asymmetry	Complete movement	Normal symmetry	weak
64	Male	0	0	Yes	Yes	No	No	No	No	No	No	No	No	No	No	No	CT	right	bilat	subcortical	supra	No	No	No	No	Yes	No	No	No	No	No	No	No	No	No	No	No	normal	normal	normal	Complete movement	Complete movement	Complete movement	Complete movement	Complete movement	Normal symmetry	Complete movement	Normal symmetry	not weak
45	Female	0	3	Yes	No	No	No	No	No	No	No	No	No	No	No	No	CT	right	unilat	subcortical	supra	No	No	No	No	Yes	No	No	No	No	No	No	No	No	No	No	No	normal	normal	corner dropped/ pull up	Mild excursion	Complete movement	Almost complete movement	Almost complete movement	Complete movement	Mild asymmetry	Almost complete movement	Mild asymmetry	weak
71	Male	0	2	Yes	Yes	No	No	Yes	No	No	No	Yes	No	No	No	No	CT	left	unilat	subcortical	supra	No	No	No	No	No	No	No	No	No	Yes	No	No	No	No	No	No	normal	normal	normal	Complete movement	Complete movement	Complete movement	Complete movement	Complete movement	Normal symmetry	Complete movement	Normal symmetry	not weak
58	Female	0	1	Yes	No	No	No	No	No	No	No	No	No	No	No	No	CT	left	unilat	subcortical	supra	No	No	No	No	No	No	No	No	No	No	Yes	No	No	No	No	No	normal	normal	normal	Complete movement	Complete movement	Complete movement	Complete movement	Complete movement	Normal symmetry	Complete movement	Normal symmetry	not weak
86	Female	0	2	Yes	Yes	No	Yes	No	No	No	No	No	No	No	No	No	MRI	right	unilat	#NULL!	infra	No	No	No	No	No	No	No	No	No	No	No	No	No	No	No	Yes	normal	normal	normal	Complete movement	Complete movement	Complete movement	Complete movement	Complete movement	Normal symmetry	Complete movement	Normal symmetry	not weak
45	Male	0	1	Yes	No	No	No	Yes	No	No	No	No	No	No	No	No	CT	left	unilat	subcortical	supra	No	No	No	No	No	No	No	No	No	Yes	No	No	No	No	No	No	wide	normal	normal	Complete movement	Complete movement	Complete movement	Complete movement	Complete movement	Normal symmetry	Complete movement	Normal symmetry	weak
70	Female	0	1	Yes	Yes	No	Yes	No	No	No	No	No	No	No	No	No	CT	left	unilat	cortex	supra	No	No	No	No	Yes	No	Yes	No	No	No	No	No	No	No	No	No	normal	normal	normal	Complete movement	Complete movement	Complete movement	Complete movement	Complete movement	Normal symmetry	Complete movement	Normal symmetry	not weak
67	Male	0	5	No	No	No	No	Yes	No	No	No	Yes	No	No	No	No	MRI	right	unilat	subcortical	supra	No	No	No	No	Yes	No	No	No	Yes	Yes	No	No	No	No	No	No	wide	less pronounced	corner dropped/ pull up	Complete movement	Complete movement	Slight movement	Slight movement	Mild excursion	Mild asymmetry	Complete movement	Mild asymmetry	weak
62	Female	0	1	No	Yes	No	No	No	No	No	No	No	No	No	No	No	CT	left	unilat	subcortical	supra	No	No	No	No	No	No	No	No	Yes	No	No	No	No	No	No	No	normal	less pronounced	normal	Complete movement	Complete movement	Complete movement	Complete movement	Complete movement	Normal symmetry	Complete movement	Normal symmetry	weak
75	Female	0	11	No	No	No	No	No	No	No	No	No	No	No	No	No	CT	right	unilat	subcortical	supra	No	No	No	No	Yes	No	No	No	No	No	No	No	No	No	No	No	normal	less pronounced	corner dropped/ pull up	Almost complete movement	Complete movement	Slight movement	Slight movement	Almost complete movement	Mild asymmetry	Complete movement	Normal symmetry	weak
40	Male	0	1	No	No	No	No	Yes	No	No	No	Yes	No	No	No	No	CT	left	unilat	subcortical	supra	No	No	No	No	No	No	No	No	No	Yes	No	No	No	No	No	No	normal	less pronounced	normal	Complete movement	Complete movement	Almost complete movement	Almost complete movement	Complete movement	Normal symmetry	Complete movement	Normal symmetry	weak
59	Female	4	13	Yes	Yes	Yes	No	Yes	No	No	No	No	No	No	No	No	CT	right	unilat	subcortical	supra	No	No	No	No	No	No	No	No	No	Yes	No	No	No	No	No	No	normal	absent	corner dropped/ pull up	Complete movement	Complete movement	Mild excursion	Mild excursion	Mild excursion	Mild asymmetry	Mild excursion	Moderate symmetry	weak
63	Female	0	11	Yes	Yes	Yes	No	No	No	No	Yes	No	No	No	No	No	CT	right	unilat	subcortical	supra	Yes	No	No	No	Yes	No	No	No	No	No	No	No	No	No	No	No	normal	less pronounced	corner dropped/ pull up	Almost complete movement	Complete movement	No movement	No movement	Mild excursion	Moderate symmetry	Mild excursion	Moderate symmetry	weak
70	Female	1	1	No	Yes	Yes	No	No	No	No	No	No	No	No	No	No	CT	right	unilat	subcortical	supra	No	No	No	No	No	No	No	No	No	No	Yes	No	No	No	No	No	normal	normal	normal	Complete movement	Complete movement	Complete movement	Complete movement	Almost complete movement	Normal symmetry	Complete movement	Normal symmetry	weak
47	Female	0	1	No	No	No	No	No	No	No	No	No	No	No	No	No	MRI	left	unilat	cortex	supra	No	Yes	Yes	No	No	Yes	No	No	No	No	No	No	No	No	No	No	normal	less pronounced	corner dropped/ pull up	Complete movement	Complete movement	Mild excursion	Complete movement	Complete movement	Normal symmetry	Complete movement	Normal symmetry	weak
64	Male	0	1	Yes	Yes	Yes	No	Yes	No	No	No	No	No	No	No	No	CT	right	unilat	subcortical	supra	No	No	No	No	No	No	No	No	No	Yes	Yes	No	No	No	No	No	normal	normal	normal	Complete movement	Complete movement	Almost complete movement	Almost complete movement	Complete movement	Normal symmetry	Almost complete movement	Normal symmetry	weak
55	Male	0	13	No	Yes	No	No	No	No	No	No	No	No	No	No	No	CT	left	unilat	subcortical	supra	No	No	No	No	Yes	No	No	No	Yes	No	No	No	No	No	No	No	normal	less pronounced	corner dropped/ pull up	Slight movement	Almost complete movement	No movement	No movement	Mild excursion	Moderate symmetry	Mild excursion	Moderate symmetry	weak
62	Male	0	4	Yes	Yes	Yes	No	No	No	No	No	Yes	No	No	No	No	CT	left	unilat	#NULL!	infra	No	No	No	No	No	No	No	No	No	No	No	No	No	No	Yes	No	wide	normal	corner dropped/ pull up	Almost complete movement	Almost complete movement	Mild excursion	Mild excursion	Almost complete movement	Normal symmetry	Almost complete movement	Mild asymmetry	weak
44	Male	0	3	Yes	Yes	No	No	No	No	Yes	Yes	No	No	No	No	No	CT	left	unilat	subcortical	supra	No	No	No	No	Yes	No	No	No	No	No	No	No	No	No	No	No	normal	normal	corner dropped/ pull up	Complete movement	Complete movement	Almost complete movement	Complete movement	Complete movement	Normal symmetry	Complete movement	Normal symmetry	weak
50	Male	0	11	No	No	No	No	Yes	No	No	No	Yes	No	No	No	No	CT	right	unilat	subcortical	supra	No	No	No	Yes	Yes	No	No	Yes	Yes	Yes	No	No	No	No	No	No	normal	absent	corner dropped/ pull up	Mild excursion	Mild excursion	No movement	No movement	Mild excursion	Mild asymmetry	Mild excursion	Moderate symmetry	weak
67	Female	0	3	No	Yes	No	No	No	No	No	No	No	No	No	No	No	CT	#NULL!	#NULL!	#NULL!	#NULL!	No	No	No	No	No	No	No	No	No	No	No	No	No	No	No	No	normal	absent	corner dropped/ pull up	Almost complete movement	Complete movement	Mild excursion	Mild excursion	Complete movement	Mild asymmetry	Complete movement	Mild asymmetry	weak
52	Female	0	1	Yes	Yes	No	No	No	No	No	No	No	No	No	No	No	CT	left	bilat	subcortical	supra	No	No	No	No	No	No	No	No	No	Yes	No	No	No	No	No	No	wide	less pronounced	corner dropped/ pull up	Complete movement	Complete movement	Almost complete movement	Almost complete movement	Complete movement	Normal symmetry	Almost complete movement	Mild asymmetry	weak
75	Male	0	8	Yes	Yes	Yes	No	No	No	No	No	No	No	No	No	No	CT	left	bilat	#NULL!	infra	No	No	No	No	No	No	No	No	No	No	No	No	No	No	Yes	No	normal	absent	corner dropped/ pull up	Almost complete movement	Complete movement	Slight movement	Slight movement	Mild excursion	Normal symmetry	Complete movement	Mild asymmetry	weak
31	Female	0	0	Yes	No	Yes	No	No	No	No	No	No	Yes	No	No	No	MRI	left	bilat	cortex	supra	No	No	No	No	No	Yes	No	No	No	No	No	No	No	No	No	Yes	normal	normal	normal	Complete movement	Complete movement	Complete movement	Complete movement	Complete movement	Normal symmetry	Complete movement	Normal symmetry	not weak
61	Female	1	3	No	Yes	No	No	Yes	No	No	No	No	No	No	No	No	CT	right	unilat	#NULL!	infra	No	No	No	No	No	No	No	No	No	No	No	No	No	No	Yes	No	normal	less pronounced	normal	Complete movement	Complete movement	Almost complete movement	Almost complete movement	Almost complete movement	Mild asymmetry	Almost complete movement	Normal symmetry	weak
85	Male	1	2	Yes	Yes	Yes	No	No	No	No	Yes	No	No	No	No	No	CT	#NULL!	#NULL!	#NULL!	#NULL!	No	No	No	No	No	No	No	No	No	No	No	No	No	No	No	No	normal	less pronounced	corner dropped/ pull up	Complete movement	Almost complete movement	Mild excursion	Mild excursion	Almost complete movement	Mild asymmetry	Almost complete movement	Mild asymmetry	weak
62	Male	0	2	Yes	Yes	No	No	Yes	No	No	No	No	No	No	No	No	CT	right	unilat	#NULL!	infra	No	No	No	No	No	No	No	No	No	No	No	No	No	No	No	Yes	normal	normal	normal	Complete movement	Complete movement	Complete movement	Complete movement	Complete movement	Normal symmetry	Complete movement	Normal symmetry	not weak
58	Male	0	3	Yes	Yes	Yes	No	Yes	No	No	Yes	No	No	No	No	No	CT	right	unilat	subcortical	supra	No	No	No	No	Yes	No	No	No	No	No	No	No	No	No	No	No	wide	less pronounced	corner dropped/ pull up	Complete movement	Complete movement	Mild excursion	Complete movement	Almost complete movement	Mild asymmetry	Complete movement	Mild asymmetry	weak
64	Male	1	2	Yes	Yes	Yes	Yes	No	No	No	No	No	No	No	No	No	CT	left	unilat	cortex	supra	No	No	No	No	Yes	No	No	No	No	No	No	No	No	No	No	No	wide	normal	normal	Complete movement	Complete movement	Slight movement	Slight movement	Complete movement	Normal symmetry	Almost complete movement	Normal symmetry	weak
61	Female	0	1	Yes	Yes	No	No	No	No	Yes	No	No	No	No	No	No	CT	left	unilat	subcortical	supra	No	No	No	No	No	No	No	No	No	Yes	No	No	No	No	No	No	normal	normal	normal	Complete movement	Complete movement	Mild excursion	Mild excursion	Complete movement	Normal symmetry	Complete movement	Normal symmetry	weak
88	Female	0	1	Yes	Yes	No	No	Yes	No	No	No	No	No	No	No	No	CT	right	unilat	cortex	supra	No	No	No	No	No	No	No	No	No	Yes	No	No	Yes	No	No	No	normal	less pronounced	normal	Almost complete movement	Complete movement	Almost complete movement	Almost complete movement	Almost complete movement	Normal symmetry	Almost complete movement	Mild asymmetry	weak
70	Female	1	9	Yes	Yes	Yes	No	No	No	No	No	No	No	No	No	No	MRI	left	unilat	subcortical	supra	No	No	No	No	Yes	No	No	No	No	No	No	No	No	No	No	No	normal	less pronounced	corner dropped/ pull up	Mild excursion	Almost complete movement	Mild excursion	Almost complete movement	Almost complete movement	Moderate symmetry	Mild excursion	Moderate symmetry	weak
56	Male	1	1	Yes	Yes	Yes	No	Yes	No	No	Yes	No	No	No	No	No	CT	left	bilat	subcortical	supra	No	No	No	Yes	Yes	No	No	No	No	No	No	No	No	No	No	No	normal	normal	normal	Complete movement	Complete movement	Almost complete movement	Almost complete movement	Complete movement	Normal symmetry	Complete movement	Normal symmetry	weak
72	Female	1	5	Yes	Yes	Yes	No	No	No	Yes	No	No	No	No	No	No	CT	#NULL!	#NULL!	#NULL!	#NULL!	No	No	No	No	No	No	No	No	No	No	No	No	No	No	No	No	wide	normal	normal	Almost complete movement	Complete movement	Almost complete movement	Almost complete movement	Almost complete movement	Mild asymmetry	Complete movement	Normal symmetry	weak
74	Male	1	5	Yes	Yes	Yes	No	Yes	No	No	Yes	No	No	No	No	No	CT	left	unilat	subcortical	supra	No	No	No	No	No	No	No	No	No	Yes	Yes	No	No	No	No	No	wide	normal	normal	Complete movement	Complete movement	Almost complete movement	Almost complete movement	Complete movement	Normal symmetry	Complete movement	Normal symmetry	weak
62	Male	0	6	Yes	Yes	Yes	No	Yes	No	No	Yes	No	No	No	No	No	CT	left	unilat	subcortical	supra	No	No	No	No	No	No	No	No	No	Yes	No	No	No	No	No	No	wide	less pronounced	corner dropped/ pull up	Complete movement	Complete movement	Almost complete movement	Almost complete movement	Complete movement	Normal symmetry	Complete movement	Normal symmetry	weak
63	Female	0	1	No	No	No	No	No	No	No	No	No	No	No	No	No	CT	#NULL!	#NULL!	#NULL!	#NULL!	No	No	No	No	No	No	No	No	No	No	No	No	No	No	No	No	wide	normal	normal	Complete movement	Complete movement	Almost complete movement	Almost complete movement	Almost complete movement	Mild asymmetry	Complete movement	Normal symmetry	weak
77	Male	0	1	Yes	Yes	No	No	Yes	No	No	No	No	No	No	No	No	CT	left	bilat	cortex	supra	No	No	Yes	No	No	Yes	No	No	No	No	No	No	No	No	No	No	normal	normal	normal	Complete movement	Complete movement	Almost complete movement	Complete movement	Complete movement	Normal symmetry	Almost complete movement	Normal symmetry	weak
79	Female	0	1	Yes	Yes	Yes	No	No	No	No	Yes	No	No	No	No	No	CT	left	unilat	subcortical	supra	No	No	No	No	Yes	No	No	No	No	No	No	No	No	No	No	No	wide	normal	normal	Complete movement	Complete movement	Complete movement	Complete movement	Complete movement	Normal symmetry	Complete movement	Normal symmetry	weak
66	Female	0	4	Yes	Yes	Yes	No	No	No	Yes	No	No	No	No	No	No	CT	left	unilat	subcortical	supra	No	No	No	No	No	No	Yes	No	No	No	No	No	No	No	No	No	normal	normal	normal	Complete movement	Complete movement	Almost complete movement	Complete movement	Complete movement	Normal symmetry	Complete movement	Normal symmetry	weak
80	Male	0	6	Yes	Yes	Yes	Yes	No	No	No	No	No	No	No	No	No	CT	left	unilat	cortex	supra	No	Yes	No	No	No	No	Yes	Yes	Yes	Yes	No	No	No	No	No	No	wide	less pronounced	corner dropped/ pull up	Complete movement	Complete movement	Mild excursion	Mild excursion	Mild excursion	Normal symmetry	Complete movement	Normal symmetry	weak
58	Male	1	1	Yes	Yes	No	No	No	No	No	No	No	No	No	No	No	CT	right	unilat	subcortical	supra	No	No	No	No	No	No	No	No	No	Yes	No	No	No	No	No	No	normal	normal	corner dropped/ pull up	Almost complete movement	Complete movement	Mild excursion	Complete movement	Complete movement	Normal symmetry	Almost complete movement	Mild asymmetry	weak
44	Female	0	2	Yes	Yes	No	No	No	No	No	No	No	Yes	No	No	No	MRI	left	unilat	cortex	supra	No	No	No	No	No	No	No	No	No	No	Yes	No	Yes	No	No	No	normal	normal	normal	Complete movement	Complete movement	Complete movement	Complete movement	Complete movement	Normal symmetry	Complete movement	Normal symmetry	not weak
48	Male	0	1	Yes	Yes	No	No	No	No	No	No	Yes	No	No	No	No	CT	left	unilat	subcortical	supra	No	No	No	No	No	No	No	No	No	Yes	No	No	No	No	No	No	normal	less pronounced	normal	Almost complete movement	Complete movement	Mild excursion	Almost complete movement	Almost complete movement	Normal symmetry	Complete movement	Normal symmetry	weak
73	Female	1	3	Yes	Yes	Yes	No	No	No	No	Yes	No	No	No	No	No	CT	left	unilat	subcortical	supra	No	No	No	No	No	No	Yes	No	No	No	No	No	No	No	No	No	normal	less pronounced	normal	Complete movement	Complete movement	Almost complete movement	Almost complete movement	Complete movement	Normal symmetry	Complete movement	Normal symmetry	weak
48	Female	0	2	Yes	No	No	No	No	No	No	No	No	No	No	No	No	CT	left	unilat	subcortical	supra	No	No	No	No	No	No	No	No	No	Yes	No	No	No	No	No	No	normal	less pronounced	corner dropped/ pull up	Complete movement	Almost complete movement	Mild excursion	Almost complete movement	Complete movement	Normal symmetry	Almost complete movement	Mild asymmetry	weak
76	Female	1	4	Yes	Yes	Yes	No	No	No	No	No	No	No	No	No	No	CT	left	unilat	subcortical	supra	No	No	No	No	No	No	No	No	No	Yes	No	No	No	No	No	No	normal	less pronounced	normal	Complete movement	Complete movement	Complete movement	Complete movement	Complete movement	Normal symmetry	Almost complete movement	Normal symmetry	weak
77	Male	2	1	Yes	Yes	No	No	No	No	No	No	No	No	No	No	No	MRI	right	bilat	subcortical	supra	No	No	No	No	No	No	No	No	No	No	No	Yes	No	No	No	No	wide	less pronounced	normal	Almost complete movement	Complete movement	Almost complete movement	Almost complete movement	Complete movement	Normal symmetry	Almost complete movement	Mild asymmetry	weak
52	Female	0	4	Yes	Yes	No	No	No	No	No	No	No	No	No	No	No	CT	left	bilat	cortex	supra	Yes	No	No	No	Yes	No	Yes	Yes	Yes	Yes	No	No	No	No	No	No	normal	normal	normal	Complete movement	Complete movement	Complete movement	Complete movement	Complete movement	Normal symmetry	Complete movement	Normal symmetry	not weak
55	Male	0	6	Yes	Yes	No	No	No	No	Yes	No	No	No	No	Yes	No	CT	right	unilat	subcortical	supra	No	No	No	No	Yes	No	No	No	No	Yes	No	No	No	No	No	No	normal	normal	corner dropped/ pull up	Complete movement	Complete movement	Mild excursion	Mild excursion	Almost complete movement	Normal symmetry	Complete movement	Normal symmetry	weak
70	Female	0	2	Yes	Yes	Yes	No	No	No	No	No	No	No	No	No	No	CT	left	unilat	subcortical	supra	No	No	No	No	No	No	No	No	No	Yes	No	No	No	No	No	No	normal	normal	normal	Complete movement	Complete movement	Complete movement	Complete movement	Complete movement	Normal symmetry	Complete movement	Normal symmetry	not weak
65	Male	1	2	Yes	Yes	Yes	No	Yes	No	No	No	Yes	No	No	No	No	CT	left	unilat	subcortical	supra	No	No	No	No	Yes	No	No	No	No	No	No	No	No	No	No	No	normal	less pronounced	normal	Complete movement	Complete movement	Almost complete movement	Complete movement	Complete movement	Normal symmetry	Almost complete movement	Normal symmetry	weak
53	Female	0	2	Yes	No	No	No	No	No	No	No	No	No	No	No	No	CT	left	unilat	#NULL!	infra	No	No	No	No	No	No	No	No	No	No	No	No	No	No	Yes	No	normal	normal	normal	Complete movement	Complete movement	Complete movement	Complete movement	Complete movement	Normal symmetry	Complete movement	Normal symmetry	not weak
57	Male	0	4	Yes	Yes	Yes	No	No	No	No	No	No	No	No	No	No	CT	left	unilat	subcortical	supra	No	No	No	No	Yes	No	No	No	No	Yes	No	No	No	No	No	No	normal	less pronounced	normal	Complete movement	Complete movement	Mild excursion	Complete movement	Complete movement	Mild asymmetry	Complete movement	Normal symmetry	weak
76	Male	1	2	Yes	Yes	No	Yes	Yes	No	No	No	No	No	No	No	No	CT	left	unilat	cortex	supra	No	No	No	No	Yes	No	No	No	No	No	No	No	No	No	No	No	normal	normal	normal	Complete movement	Complete movement	Almost complete movement	Complete movement	Complete movement	Normal symmetry	Complete movement	Normal symmetry	weak
58	Male	0	4	Yes	Yes	No	No	Yes	No	No	Yes	No	No	No	No	No	CT	right	unilat	subcortical	supra	No	No	No	No	Yes	No	No	No	Yes	No	No	No	No	No	No	No	normal	less pronounced	normal	Almost complete movement	Complete movement	Almost complete movement	Almost complete movement	Complete movement	Mild asymmetry	Complete movement	Normal symmetry	weak
62	Male	0	2	Yes	Yes	No	No	No	No	No	No	No	No	No	No	No	CT	left	unilat	subcortical	supra	No	No	No	No	No	No	No	No	No	Yes	No	No	No	No	No	No	normal	less pronounced	normal	Complete movement	Complete movement	Mild excursion	Mild excursion	Complete movement	Mild asymmetry	Almost complete movement	Mild asymmetry	weak
76	Male	0	1	Yes	No	Yes	No	No	No	No	No	No	No	No	No	No	MRI	left	unilat	#NULL!	infra	No	No	No	No	No	No	No	No	No	No	No	No	No	No	Yes	Yes	normal	normal	normal	Almost complete movement	Complete movement	Complete movement	Complete movement	Complete movement	Normal symmetry	Complete movement	Normal symmetry	weak
55	Male	0	1	No	No	No	No	Yes	No	No	No	No	No	No	No	No	CT	left	bilat	subcortical	supra	No	No	No	No	Yes	No	No	No	Yes	No	No	No	No	No	No	No	wide	normal	normal	Almost complete movement	Complete movement	Complete movement	Almost complete movement	Complete movement	Normal symmetry	Complete movement	Normal symmetry	weak
45	Female	0	8	Yes	No	Yes	No	No	No	No	No	No	No	No	No	No	CT	right	unilat	subcortical	supra	Yes	No	Yes	No	Yes	Yes	Yes	No	Yes	No	No	No	No	No	No	No	normal	absent	normal	Complete movement	Complete movement	Slight movement	Slight movement	Complete movement	Moderate symmetry	Almost complete movement	Moderate symmetry	weak
75	Female	0	3	Yes	No	No	No	No	No	No	No	No	No	No	No	No	CT	right	unilat	subcortical	supra	No	No	No	No	No	No	Yes	No	No	No	Yes	No	No	No	No	No	normal	normal	normal	Complete movement	Complete movement	Complete movement	Complete movement	Complete movement	Normal symmetry	Complete movement	Normal symmetry	not weak
81	Female	0	1	Yes	Yes	Yes	No	No	No	No	No	No	No	No	No	No	CT	left	unilat	subcortical	supra	No	No	No	No	Yes	No	No	No	No	No	No	No	No	No	No	No	normal	less pronounced	normal	Complete movement	Complete movement	Almost complete movement	Almost complete movement	Complete movement	Normal symmetry	Almost complete movement	Normal symmetry	weak
54	Male	1	1	No	No	No	No	Yes	No	No	No	No	No	No	No	No	CT	left	unilat	subcortical	supra	No	No	No	No	No	No	No	No	No	Yes	No	No	No	No	No	No	wide	less pronounced	normal	Almost complete movement	Complete movement	Almost complete movement	Almost complete movement	Complete movement	Normal symmetry	Complete movement	Normal symmetry	weak
69	Female	0	3	Yes	Yes	No	No	No	No	No	No	No	No	No	No	No	CT	right	unilat	cortex	supra	No	No	Yes	No	Yes	No	No	No	No	No	No	No	No	No	No	No	wide	less pronounced	corner dropped/ pull up	Almost complete movement	Almost complete movement	Slight movement	Slight movement	Almost complete movement	Mild asymmetry	Mild excursion	Severe asymmetry	weak
77	Male	1	0	Yes	No	No	No	No	No	No	No	No	No	No	No	No	CT	left	unilat	subcortical	supra	No	No	No	No	Yes	No	No	No	No	No	No	No	No	No	No	No	normal	normal	normal	Complete movement	Complete movement	Complete movement	Complete movement	Complete movement	Normal symmetry	Complete movement	Normal symmetry	not weak
63	Female	1	2	Yes	Yes	Yes	No	No	No	No	No	No	No	No	No	No	CT	#NULL!	#NULL!	#NULL!	#NULL!	No	No	No	No	No	No	No	No	No	No	No	No	No	No	No	No	normal	less pronounced	normal	Complete movement	Complete movement	Complete movement	Complete movement	Complete movement	Normal symmetry	Complete movement	Normal symmetry	weak
76	Female	1	1	Yes	Yes	Yes	No	No	No	No	No	No	No	No	No	No	CT	#NULL!	#NULL!	#NULL!	#NULL!	No	No	No	No	No	No	No	No	No	No	No	No	No	No	No	No	wide	less pronounced	normal	Complete movement	Complete movement	Almost complete movement	Complete movement	Complete movement	Normal symmetry	Complete movement	Normal symmetry	weak
70	Male	0	1	Yes	No	No	No	No	No	No	No	No	No	No	No	No	CT	left	unilat	subcortical	supra	No	No	No	No	Yes	No	No	No	No	No	No	No	No	No	No	No	normal	less pronounced	corner dropped/ pull up	Complete movement	Complete movement	Complete movement	Complete movement	Complete movement	Mild asymmetry	Almost complete movement	Normal symmetry	weak
58	Female	0	4	Yes	Yes	Yes	No	No	No	No	No	No	No	No	No	No	CT	left	unilat	subcortical	supra	No	No	No	No	No	No	No	No	No	Yes	No	No	No	No	No	No	normal	normal	corner dropped/ pull up	Complete movement	Almost complete movement	Mild excursion	Complete movement	Almost complete movement	Mild asymmetry	Almost complete movement	Mild asymmetry	weak
81	Female	0	10	No	No	No	Yes	No	No	No	No	No	No	No	No	No	CT	left	unilat	cortex	supra	Yes	No	No	No	Yes	No	No	No	No	No	No	No	No	No	No	No	normal	absent	normal	Mild excursion	Almost complete movement	Slight movement	Almost complete movement	Almost complete movement	Mild asymmetry	Almost complete movement	Normal symmetry	weak
47	Female	0	1	No	No	No	Yes	No	No	No	No	No	No	No	No	Yes	CT	left	unilat	cortex	supra	No	No	No	Yes	No	No	No	No	No	No	No	No	No	No	No	No	normal	normal	normal	Complete movement	Complete movement	Complete movement	Complete movement	Complete movement	Mild asymmetry	Complete movement	Normal symmetry	weak
59	Male	0	1	Yes	No	No	No	Yes	No	No	No	No	No	No	No	No	MRI	left	unilat	cortex	supra	No	No	No	No	No	No	No	No	No	No	No	No	Yes	No	No	Yes	normal	normal	normal	Complete movement	Complete movement	Almost complete movement	Complete movement	Complete movement	Normal symmetry	Complete movement	Normal symmetry	weak
49	Female	0	4	No	No	No	No	No	No	No	No	No	No	No	No	No	CT	#NULL!	#NULL!	#NULL!	#NULL!	No	No	No	No	No	No	No	No	No	No	No	No	No	No	No	No	normal	normal	normal	Complete movement	Complete movement	Almost complete movement	Almost complete movement	Complete movement	Normal symmetry	Complete movement	Normal symmetry	weak
62	Male	0	1	Yes	Yes	Yes	Yes	Yes	No	No	No	Yes	No	No	No	No	CT	right	unilat	subcortical	supra	Yes	No	No	Yes	Yes	Yes	Yes	No	No	No	No	No	No	No	No	No	normal	normal	normal	Almost complete movement	Complete movement	Almost complete movement	Complete movement	Complete movement	Mild asymmetry	Complete movement	Mild asymmetry	weak
73	Female	0	7	Yes	Yes	Yes	No	No	No	No	No	No	No	No	No	No	MRI	left	unilat	subcortical	supra	No	No	No	No	Yes	No	No	No	Yes	No	No	No	No	No	Yes	No	normal	normal	normal	Complete movement	Complete movement	Almost complete movement	Almost complete movement	Complete movement	Normal symmetry	Almost complete movement	Normal symmetry	weak
56	Male	0	5	Yes	No	No	No	No	No	No	No	No	No	No	No	No	CT	right	unilat	subcortical	supra	No	No	No	No	Yes	No	Yes	No	No	No	No	No	No	No	No	No	normal	less pronounced	corner dropped/ pull up	Almost complete movement	Complete movement	Mild excursion	Almost complete movement	Almost complete movement	Mild asymmetry	Almost complete movement	Mild asymmetry	weak
57	Male	0	12	Yes	No	No	No	Yes	No	No	No	No	No	No	No	No	CT	left	unilat	subcortical	supra	No	No	No	No	Yes	No	No	No	Yes	No	No	No	No	No	No	No	normal	normal	normal	Mild excursion	Complete movement	Mild excursion	Complete movement	Almost complete movement	Mild asymmetry	Almost complete movement	Moderate symmetry	weak
51	Male	0	5	Yes	No	No	No	Yes	No	No	No	Yes	No	No	No	No	CT	left	unilat	subcortical	supra	No	No	No	No	Yes	No	No	No	No	No	No	No	No	No	No	No	normal	less pronounced	corner dropped/ pull up	Complete movement	Complete movement	Almost complete movement	Almost complete movement	Almost complete movement	Mild asymmetry	Almost complete movement	Normal symmetry	weak
58	Female	0	4	No	No	No	No	No	No	No	No	No	No	No	No	Yes	MRI	right	unilat	cortex	supra	Yes	Yes	Yes	Yes	Yes	Yes	Yes	No	No	No	No	No	No	No	No	No	wide	less pronounced	normal	Slight movement	Complete movement	No movement	No movement	Almost complete movement	Mild asymmetry	Almost complete movement	Mild asymmetry	weak
68	Male	0	1	Yes	Yes	Yes	No	No	No	No	No	No	No	No	No	No	CT	#NULL!	#NULL!	#NULL!	#NULL!	No	No	No	No	No	No	No	No	No	No	No	No	No	No	No	No	normal	less pronounced	normal	Complete movement	Almost complete movement	Almost complete movement	Almost complete movement	Complete movement	Normal symmetry	Complete movement	Normal symmetry	weak
63	Male	0	2	Yes	No	No	No	No	No	No	No	No	No	No	No	No	CT	left	unilat	subcortical	supra	No	No	No	No	Yes	No	No	No	Yes	No	No	No	No	No	No	No	normal	less pronounced	corner dropped/ pull up	Almost complete movement	Complete movement	Almost complete movement	Almost complete movement	Complete movement	Normal symmetry	Complete movement	Normal symmetry	weak
79	Female	0	2	Yes	Yes	Yes	No	No	No	No	Yes	No	No	No	No	No	CT	left	unilat	#NULL!	infra	No	No	No	No	No	No	No	No	No	No	No	No	No	No	No	Yes	normal	normal	normal	Complete movement	Complete movement	Complete movement	Complete movement	Almost complete movement	Normal symmetry	Complete movement	Normal symmetry	weak
71	Male	0	3	Yes	No	No	No	No	No	No	No	No	No	No	No	No	CT	right	unilat	#NULL!	infra	No	No	No	No	No	No	No	No	No	No	No	No	No	Yes	No	No	normal	less pronounced	corner dropped/ pull up	Complete movement	Complete movement	Almost complete movement	Complete movement	Complete movement	Normal symmetry	Complete movement	Normal symmetry	weak
73	Male	0	1	Yes	Yes	No	No	Yes	No	No	No	No	No	No	No	No	CT	left	unilat	subcortical	supra	No	No	No	No	Yes	Yes	No	No	No	No	No	No	No	No	No	No	normal	normal	normal	Complete movement	Complete movement	Complete movement	Complete movement	Complete movement	Normal symmetry	Complete movement	Normal symmetry	not weak
60	Male	0	3	Yes	No	Yes	No	No	No	No	No	No	No	No	No	No	CT	left	unilat	subcortical	supra	No	No	No	No	No	No	No	No	No	Yes	No	No	No	No	No	No	normal	less pronounced	normal	Complete movement	Complete movement	Complete movement	Complete movement	Complete movement	Normal symmetry	Complete movement	Normal symmetry	weak
74	Female	0	3	Yes	No	No	No	No	No	No	No	No	No	No	No	No	CT	left	unilat	subcortical	supra	No	No	No	No	Yes	No	Yes	No	Yes	No	No	No	No	No	No	No	wide	less pronounced	corner dropped/ pull up	Almost complete movement	Almost complete movement	Mild excursion	Almost complete movement	Complete movement	Normal symmetry	Almost complete movement	Normal symmetry	weak
57	Female	0	2	Yes	Yes	No	No	No	No	No	No	No	No	No	No	No	CT	#NULL!	#NULL!	#NULL!	#NULL!	No	No	No	No	No	No	No	No	No	No	No	No	No	No	No	No	normal	normal	normal	Almost complete movement	Almost complete movement	Mild excursion	Almost complete movement	Mild excursion	Moderate symmetry	Almost complete movement	Moderate symmetry	weak
54	Female	0	5	Yes	No	Yes	No	No	No	Yes	No	No	No	No	No	No	CT	left	unilat	cortex	supra	No	No	No	No	No	Yes	No	No	No	No	No	No	Yes	No	No	Yes	normal	less pronounced	corner dropped/ pull up	Complete movement	Complete movement	Almost complete movement	Almost complete movement	Almost complete movement	Mild asymmetry	Complete movement	Mild asymmetry	weak
45	Female	0	0	Yes	Yes	Yes	No	No	No	No	No	No	No	No	No	No	CT	#NULL!	#NULL!	#NULL!	#NULL!	No	No	No	No	No	No	No	No	No	No	No	No	No	No	No	No	normal	normal	normal	Complete movement	Complete movement	Complete movement	Complete movement	Complete movement	Normal symmetry	Complete movement	Normal symmetry	not weak
81	Male	0	4	Yes	No	No	No	No	No	No	No	No	No	No	No	No	CT	right	bilat	subcortical	supra	No	No	No	No	No	No	No	No	No	Yes	No	No	No	No	No	No	normal	less pronounced	corner dropped/ pull up	Complete movement	Complete movement	Almost complete movement	Almost complete movement	Almost complete movement	Moderate symmetry	Almost complete movement	Moderate symmetry	weak
65	Male	0	5	No	No	No	No	Yes	No	No	No	No	No	No	No	No	CT	right	unilat	#NULL!	infra	No	No	No	No	No	No	No	No	No	No	No	No	No	No	Yes	No	wide	absent	corner dropped/ pull up	Complete movement	Almost complete movement	Mild excursion	Mild excursion	Almost complete movement	Normal symmetry	Almost complete movement	Mild asymmetry	weak
65	Female	0	3	Yes	No	No	No	No	No	No	No	No	No	No	No	No	CT	left	unilat	subcortical	supra	No	No	No	No	Yes	No	No	No	No	No	No	No	No	No	No	No	normal	less pronounced	normal	Complete movement	Complete movement	Almost complete movement	Complete movement	Complete movement	Normal symmetry	Complete movement	Normal symmetry	weak
66	Female	0	4	Yes	Yes	Yes	No	No	No	No	No	No	No	No	No	No	CT	left	unilat	subcortical	supra	No	No	No	No	Yes	No	No	No	No	No	No	No	No	No	No	No	normal	less pronounced	normal	Complete movement	Complete movement	Almost complete movement	Complete movement	Almost complete movement	Mild asymmetry	Complete movement	Mild asymmetry	weak
68	Female	0	1	No	Yes	Yes	No	No	No	No	No	No	No	No	No	No	CT	right	unilat	#NULL!	infra	No	No	No	No	No	No	No	No	No	No	No	No	No	No	No	Yes	normal	normal	corner dropped/ pull up	Complete movement	Complete movement	Almost complete movement	Complete movement	Complete movement	Normal symmetry	Complete movement	Normal symmetry	weak
52	Male	0	13	Yes	No	No	No	Yes	No	No	No	No	No	No	No	No	CT	left	unilat	subcortical	supra	No	No	No	No	Yes	No	No	No	Yes	No	No	No	No	No	No	No	normal	less pronounced	corner dropped/ pull up	Almost complete movement	Complete movement	Slight movement	Mild excursion	Almost complete movement	Mild asymmetry	Almost complete movement	Mild asymmetry	weak
58	Male	0	2	No	No	No	No	Yes	No	No	No	No	No	No	No	No	CT	right	unilat	cortex	supra	No	No	No	No	No	No	No	No	No	No	No	Yes	No	No	No	No	normal	normal	normal	Complete movement	Complete movement	Complete movement	Complete movement	Complete movement	Normal symmetry	Complete movement	Normal symmetry	not weak
56	Female	0	5	Yes	No	No	No	Yes	No	No	No	No	No	No	No	No	CT	left	unilat	subcortical	supra	No	No	No	No	Yes	No	No	No	No	No	No	No	No	No	No	No	normal	less pronounced	normal	Complete movement	Complete movement	Mild excursion	Almost complete movement	Complete movement	Mild asymmetry	Complete movement	Normal symmetry	weak
74	Female	0	5	Yes	Yes	No	No	No	No	No	No	No	No	No	No	No	CT	right	unilat	subcortical	supra	No	No	No	Yes	Yes	No	No	No	No	No	No	No	No	No	No	No	normal	normal	corner dropped/ pull up	Almost complete movement	Complete movement	Slight movement	Slight movement	Complete movement	Mild asymmetry	Complete movement	Normal symmetry	weak
